# Supplementary material for: Anterior Scleral Thickness Profile in Keratoconus
Source: Life (Basel). 2023 Nov 19;13(11):2223. doi: 10.3390/life13112223 (PMC10671989; doi:10.3390/life13112223)
Supplement: Supplementary file 1 [file life-13-02223-s001.zip]

Archive with 1 entries (1 files):
- life-2686187-supplementary.pdf
